# Supplementary material for: Plasma levels of MMP-7 and TIMP-1 in laboratory diagnostics and differentiation of selected histological types of epithelial ovarian cancers
Source: J Ovarian Res. 2017 Jun 29;10:39. doi: 10.1186/s13048-017-0338-z (PMC5492921; doi:10.1186/s13048-017-0338-z)
Supplement: Additional file 1: — Spearman rank correlation. (XLSX 10 kb) [file 13048_2017_338_MOESM1_ESM.xlsx]

## Sheet: Arkusz1
Spearman rank correlation
Groups			CA125	HE4	MMP7	TIMP1
cancer	CA125	r	1	0.385013	0.267553	0.301526
		p		7.64303e-05	0.00712089	0.00229878
	HE4	r	0.385013	1	0.35064	0.244255
		p	7.64303e-05		0.000348129	0.0143231
	MMP7	r	0.267553	0.35064	1	0.244272
		p	0.00712089	0.000348129		0.0143159
	TIMP1	r	0.301526	0.244255	0.244272	1
		p	0.00229878	0.0143231	0.0143159
benign tumors	CA125	r	1	0.165183	0.0581347	0.00394611
		p		0.0702014	0.526486	0.965736
	HE4	r	0.165183	1	0.239154	0.273934
		p	0.0702014		0.00824571	0.0023628
	MMP7	r	0.0581347	0.239154	1	0.24696
		p	0.526486	0.00824571		0.00631817
	TIMP1	r	0.00394611	0.273934	0.24696	1
		p	0.965736	0.0023628	0.00631817
healthy subjects	CA125	r	1	0.139322	-0.0518698	-0.0330339
		p		0.268354	0.681549	0.793914
	HE4	r	0.139322	1	-0.122377	0.134441
		p	0.268354		0.331476	0.285645
	MMP7	r	-0.0518698	-0.122377	1	0.121135
		p	0.681549	0.331476		0.336444
	TIMP1	r	-0.0330339	0.134441	0.121135	1
		p	0.793914	0.285645	0.336444
